# Supplementary material for: The Odorant-Binding Proteins of the Spider Mite Tetranychus urticae
Source: Int J Mol Sci. 2021 Jun 25;22(13):6828. doi: 10.3390/ijms22136828 (PMC8269058; doi:10.3390/ijms22136828)
Supplement: Supplementary file 1 [file ijms-22-06828-s001.zip]

Archive with 1 entries (1 files):
- Zhu et al. Suppl Files.pdf
